# Supplementary material for: Aggravated Ulcerative Colitis via circNlgn-Mediated Suppression of Nuclear Actin Polymerization
Source: Research (Wash D C). 2024 Aug 23;7:0441. doi: 10.34133/research.0441 (PMC11342054; doi:10.34133/research.0441)
Supplement: Supplementary 1 — Supplementary Materials and Methods Figs. S1 to S17 Tables S1 and S2 [file research.0441.f1.zip]

Archive with 2 entries (2 files):
- colistis -Supplementary -July 3-2024.pdf
- Colitis-Original gel blots-July 2, 2023.pdf
